# Supplementary material for: AI-Powered Renal Diet Support: Performance of ChatGPT, Bard AI, and Bing Chat
Source: Clin Pract. 2023 Sep 26;13(5):1160–72. doi: 10.3390/clinpract13050104 (PMC10605499; doi:10.3390/clinpract13050104)
Supplement: Supplementary file 1 [file clinpract-13-00104-s001.zip]

Archive with 1 entries (1 files):
- clinpract-2604979-supplementary.pdf
